# Supplementary material for: FAIR data for optical tweezers experiments
Source: Biophys J. 2025 Mar 12;124(8):1255–72. doi: 10.1016/j.bpj.2025.03.005 (PMC12044397; doi:10.1016/j.bpj.2025.03.005)
Supplement: Table S6. Summary of articles linking to data sets or supplemental files [file mmc2.xlsx]

## Sheet: FAIR_Supplementary_Pubs
Table S6. Summary of articles linking to datasets or supplementary files.
PublicationId	DOI	Citations	FAIR	JournalName	Biophysics	Molecular physics	DNA	Force spectroscopy
1991399233	https://doi.org/10.1103/physrevlett.105.268302	631	4.17	Physical Review Letters	0	0	0	0
1996675654	https://doi.org/10.1088/1367-2630/12/11/113056	30	4.17	New Journal of Physics	0	0	0	0
2112760074	https://doi.org/10.1364/oe.18.023314	4	4.17	Optics Express	0	0	0	0
1980363336	https://doi.org/10.1364/oe.18.022348	13	4.17	Optics Express	0	0	0	0
1973952270	https://doi.org/10.1364/oe.18.016005	18	4.17	Optics Express	0	0	0	0
2052880881	https://doi.org/10.1039/b922647h	15	4.17	Soft Matter	0	0	0	0
2010928827	https://doi.org/10.1364/oe.18.011904	33	4.17	Optics Express	0	0	0	0
2019065727	https://doi.org/10.1364/oe.18.011250	25	4.17	Optics Express	0	0	0	0
2154754798	https://doi.org/10.1073/pnas.0911830107	47	4.17	Proceedings of the National Academy of Sciences of the United States of America	0	0	0	0
2001797740	https://doi.org/10.1364/oe.18.008705	110	4.17	Optics Express	0	0	0	0
1990567934	https://doi.org/10.1364/oe.18.005574	19	4.17	Optics Express	0	0	0	0
2081465466	https://doi.org/10.1364/oe.18.003568	15	4.17	Optics Express	0	0	0	0
2022239460	https://doi.org/10.1021/nn901889v	79	4.17	ACS Nano	0	0	0	0
1984951152	https://doi.org/10.1364/oe.18.003137	84	4.17	Optics Express	0	0	0	0
1997817663	https://doi.org/10.1364/oe.18.003035	40	4.17	Optics Express	0	0	0	0
2010043460	https://doi.org/10.1364/oe.18.000822	54	4.17	Optics Express	0	0	0	0
2118383854	https://doi.org/10.1364/oe.19.025833	47	4.17	Optics Express	0	0	0	0
2325593049	https://doi.org/10.1101/pdb.top066662	32	4.17	CSH Protocols	0	0	0	0
3105008083	https://doi.org/10.1364/oe.19.022305	44	4.17	Optics Express	0	0	0	0
2112645358	https://doi.org/10.1088/1367-2630/13/10/103030	45	4.17	New Journal of Physics	0	0	0	0
2069372459	https://doi.org/10.1364/oe.19.018182	8	4.17	Optics Express	0	0	0	0
1989073068	https://doi.org/10.1364/oe.19.017065	46	4.17	Optics Express	0	0	0	0
2011891672	https://doi.org/10.1364/oe.19.017350	81	4.17	Optics Express	0	0	0	0
1996081095	https://doi.org/10.1364/ol.36.003182	1	4.17	Optics Letters	0	0	0	0
2089237390	https://doi.org/10.1364/oe.19.015445	14	4.17	Optics Express	0	0	0	0
2164510050	https://doi.org/10.1073/pnas.1100977108	45	4.17	Proceedings of the National Academy of Sciences of the United States of America	0	0	0	0
3105685862	https://doi.org/10.1088/1367-2630/13/6/065022	34	4.17	New Journal of Physics	0	0	0	0
2020249671	https://doi.org/10.1073/pnas.1103554108	111	4.17	Proceedings of the National Academy of Sciences of the United States of America	0	0	0	0
2068725232	https://doi.org/10.1364/oe.19.007356	35	4.17	Optics Express	0	0	0	0
2095492960	https://doi.org/10.1088/1367-2630/13/6/065022	31	4.17	arXiv: Atomic Physics	0	0	0	0
1981940646	https://doi.org/10.1364/ao.50.001417	9	4.17	Applied Optics	0	0	0	0
2091907756	https://doi.org/10.1073/pnas.1014963108	128	4.17	Proceedings of the National Academy of Sciences of the United States of America	0	0	0	0
4237537849	https://doi.org/10.1364/oe.19.005833	0	4.17	Optics Express	0	0	0	0
2018172847	https://doi.org/10.1039/c0an00366b	23	4.17	Analyst	0	0	0	0
1986359273	https://doi.org/10.1103/physrevlett.106.093901	17	4.17	Physical Review Letters	0	0	0	0
2049602494	https://doi.org/10.1073/pnas.1018556108	103	4.17	Proceedings of the National Academy of Sciences of the United States of America	0	0	0	0
1967781535	https://doi.org/10.1364/oe.19.002711	31	4.17	Optics Express	0	0	0	0
2102715803	https://doi.org/10.1364/oe.19.001985	41	4.17	Optics Express	0	0	0	0
2050732468	https://doi.org/10.1364/oe.19.000552	42	4.17	Optics Express	0	0	0	0
2084423625	https://doi.org/10.1063/1.4769391	8	4.17	Review of Scientific Instruments	0	0	0	0
3101957995	https://doi.org/10.1063/1.4802746	42	4.17	arXiv: Optics	0	0	0	0
2073049251	https://doi.org/10.1364/oe.20.024735	2	4.17	Optics Express	0	0	0	0
1986981715	https://doi.org/10.1126/science.1226528	596	4.17	Science	0	0	0	0
2051878912	https://doi.org/10.1364/oe.20.023156	13	4.17	Optics Express	0	0	0	0
3098064122	https://doi.org/10.1088/1367-2630/14/9/093007	9	4.17	New Journal of Physics	0	0	0	0
2018742848	https://doi.org/10.1364/oe.20.016180	25	4.17	Optics Express	0	0	0	0
2051491017	https://doi.org/10.1364/ao.51.004103	19	4.17	Applied Optics	0	0	0	0
2009161501	https://doi.org/10.1364/oe.20.011232	10	4.17	Optics Express	0	0	0	0
2066632377	https://doi.org/10.1364/oe.20.011351	69	4.17	Optics Express	0	0	0	0
2075495531	https://doi.org/10.1364/oe.20.008939	67	4.17	Optics Express	0	0	0	0
2060506831	https://doi.org/10.1088/2040-8978/14/4/045003	16	4.17	Journal of Optics	0	0	0	0
2113136995	https://doi.org/10.1364/oe.20.003367	42	4.17	Optics Express	0	0	0	0
2055902852	https://doi.org/10.1364/oe.20.001001	10	4.17	Optics Express	0	0	0	0
2105388942	https://doi.org/10.1364/oe.20.001292	18	4.17	Optics Express	0	0	0	0
1980969494	https://doi.org/10.1364/oe.20.000583	11	4.17	Optics Express	0	0	0	0
4231046957	https://doi.org/10.4302/plp.2013.4.06	0	4.17	Photonics Letters of Poland	0	0	0	0
2007161231	https://doi.org/10.1364/oe.21.030243	15	4.17	Optics Express	0	0	0	0
2056018384	https://doi.org/10.1364/oe.21.024809	24	4.17	Optics Express	0	0	0	0
2166237230	https://doi.org/10.1103/physreva.88.043424	14	4.17	Physical Review A	0	0	0	0
1993753330	https://doi.org/10.1364/oe.21.023785	24	4.17	Optics Express	0	0	0	0
2071490660	https://doi.org/10.1364/oe.21.024060	120	4.17	Optics Express	0	0	0	0
2080963509	https://doi.org/10.1364/oe.21.023021	15	4.17	Optics Express	0	0	0	0
2004915239	https://doi.org/10.1364/oe.21.022221	16	4.17	Optics Express	0	0	0	0
2111263858	https://doi.org/10.1364/ao.52.005822	17	4.17	Applied Optics	0	0	0	0
2008197046	https://doi.org/10.1088/2040-8978/15/8/085701	5	4.17	Journal of Optics	0	0	0	0
2327368770	https://doi.org/10.1103/physrevlett.111.048103	15	4.17	Physical Review Letters	0	0	0	0
2046988918	https://doi.org/10.1364/oe.21.013199	13	4.17	Optics Express	0	0	0	0
2153455758	https://doi.org/10.1364/ol.38.001618	5	4.17	Optics Letters	0	0	0	0
2168789505	https://doi.org/10.1364/oe.21.010295	30	4.17	Optics Express	0	0	0	0
1969051159	https://doi.org/10.1364/ol.38.001343	41	4.17	Optics Letters	0	0	0	0
1992938170	https://doi.org/10.1364/oe.21.009043	52	4.17	Optics Express	0	0	0	0
2025628465	https://doi.org/10.1364/oe.21.005198	52	4.17	Optics Express	0	0	0	0
2004107383	https://doi.org/10.1119/1.4772632	160	4.17	American Journal of Physics	0	0	0	0
1980790098	https://doi.org/10.1364/oe.21.002964	22	4.17	Optics Express	0	0	0	0
2145922113	https://doi.org/10.1186/1556-276x-8-65	12	4.17	Nanoscale Research Letters	0	0	0	0
2162203985	https://doi.org/10.1364/oe.21.001520	10	4.17	Optics Express	0	0	0	0
1969720354	https://doi.org/10.1364/oe.21.000102	24	4.17	Optics Express	0	0	0	0
2124056967	https://doi.org/10.1364/oe.21.000165	52	4.17	Optics Express	0	0	0	0
2057084002	https://doi.org/10.1364/oe.22.029746	21	4.17	Optics Express	0	0	0	0
2011541623	https://doi.org/10.1364/oe.22.026763	26	4.17	Optics Express	0	0	0	0
2313729953	https://doi.org/10.4172/2155-6210.1000159	5	4.17	Journal of Biosensors and Bioelectronics	0	0	0	0
3018803945	https://doi.org/10.7498/aps.63.178802	2	4.17	Acta Physica Sinica	0	0	0	0
2090623958	https://doi.org/10.1364/oe.22.020223	20	4.17	Optics Express	0	0	0	0
2072674830	https://doi.org/10.1016/j.optcom.2014.01.084	13	4.17	Optics Communications	0	0	0	0
2057875381	https://doi.org/10.1364/oe.22.013811	5	4.17	Optics Express	0	0	0	0
2048824968	https://doi.org/10.1364/oe.22.010072	47	4.17	Optics Express	0	0	0	0
2146308735	https://doi.org/10.1364/oe.22.007953	10	4.17	Optics Express	0	0	0	0
2054763572	https://doi.org/10.1109/jstqe.2013.2280501	16	4.17	IEEE Journal of Selected Topics in Quantum Electronics	0	0	0	0
1979194330	https://doi.org/10.1364/oe.22.004349	41	4.17	Optics Express	0	0	0	0
2152974710	https://doi.org/10.1364/oe.22.001372	30	4.17	Optics Express	0	0	0	0
1992755681	https://doi.org/10.1088/2040-8978/16/1/015704	46	4.17	Journal of Optics	0	0	0	0
2034944116	https://doi.org/10.1007/s00340-013-5707-8	3	4.17	Applied Physics B	0	0	0	0
2221443986	https://doi.org/10.1073/pnas.1516704112	152	4.17	Proceedings of the National Academy of Sciences of the United States of America	0	0	0	0
1574006679	https://doi.org/10.1063/1.4933180	53	4.17	Applied Physics Letters	0	0	0	0
1161856572	https://doi.org/10.1021/acs.nanolett.5b02502	83	4.17	Nano Letters	0	0	0	0
1420501774	https://doi.org/10.1007/s10404-015-1621-1	39	4.17	Microfluidics and Nanofluidics	0	0	0	0
2330435394	https://doi.org/10.1364/oe.23.016595	19	4.17	Optics Express	0	0	0	0
2240117853	https://doi.org/10.1364/oe.23.013130	5	4.17	Optics Express	0	0	0	0
2019817887	https://doi.org/10.1063/1.4917202	13	4.17	Journal of Chemical Physics	0	0	0	0
2078131294	https://doi.org/10.1364/oe.23.009388	28	4.17	Optics Express	0	0	0	0
2147313545	https://doi.org/10.1364/oe.23.008190	17	4.17	Optics Express	0	0	0	0
1996330174	https://doi.org/10.1364/oe.23.008021	7	4.17	Optics Express	0	0	0	0
2047466494	https://doi.org/10.1364/oe.23.007152	57	4.17	Optics Express	0	0	0	0
2095751131	https://doi.org/10.1364/oe.23.007273	37	4.17	Optics Express	0	0	0	0
1981310330	https://doi.org/10.1021/acs.jpcb.5b00692	57	4.17	Journal of Physical Chemistry B	0	0	0	0
2054462962	https://doi.org/10.1364/oe.23.006601	21	4.17	Optics Express	0	0	0	0
2060395495	https://doi.org/10.1117/1.oe.54.2.027101	10	4.17	Optical Engineering	0	0	0	0
3117992259	https://doi.org/10.7498/aps.64.154209	1	4.17	Acta Physica Sinica	0	0	0	0
2563459146	https://doi.org/10.1103/physreva.94.063845	1	4.17	Physical Review A	0	0	0	0
2554857269	https://doi.org/10.1364/oe.24.026382	9	4.17	Optics Express	0	0	0	0
2963241496	https://doi.org/10.1364/oe.24.026745	10	4.17	Optics Express	0	0	0	0
2528965293	https://doi.org/10.1364/oe.24.023977	11	4.17	Optics Express	0	0	0	0
3100944906	https://doi.org/10.1103/physrevx.6.041004	13	4.17	Physical Review X	0	0	0	0
2484173372	https://doi.org/10.1364/oe.24.018163	10	4.17	Optics Express	0	0	0	0
2498212424	https://doi.org/10.1021/acsphotonics.6b00392	206	4.17	ACS Photonics	0	0	0	0
2417137121	https://doi.org/10.1364/oe.24.013258	6	4.17	Optics Express	0	0	0	0
2400028157	https://doi.org/10.1364/oe.24.011376	5	4.17	Optics Express	0	0	0	0
3121677004	https://doi.org/10.1002/lpor.201500259	5	4.17	arXiv: Optics	0	0	0	0
2343342290	https://doi.org/10.1364/oe.24.009816	37	4.17	Optics Express	0	0	0	0
2343133879	https://doi.org/10.1038/nphoton.2016.83	1	4.17	Nature Photonics	0	0	0	0
2336391524	https://doi.org/10.1364/oe.24.008647	7	4.17	Optics Express	0	0	0	0
2324978677	https://doi.org/10.1073/pnas.1525162113	82	4.17	Proceedings of the National Academy of Sciences of the United States of America	0	0	0	0
2279931002	https://doi.org/10.1364/oe.24.004477	11	4.17	Optics Express	0	0	0	0
2293385000	https://doi.org/10.1002/lpor.201500259	58	4.17	Laser & Photonics Reviews	0	0	0	0
2282793227	https://doi.org/10.1021/acs.jpcc.6b00185	16	4.17	Journal of Physical Chemistry C	0	0	0	0
2262474542	https://doi.org/10.1364/oe.24.002850	9	4.17	Optics Express	0	0	0	0
2238099062	https://doi.org/10.1364/ol.41.000432	17	4.17	Optics Letters	0	0	0	0
2280531322	https://doi.org/10.1103/physrevlett.116.024301	193	4.17	Physical Review Letters	0	0	0	0
2215322127	https://doi.org/10.1038/nphoton.2015.248	13	4.17	Nature Photonics	0	0	0	0
2256131603	https://doi.org/10.1117/1.jbo.21.1.017002	6	4.17	Journal of Biomedical Optics	0	0	0	0
3111874923	https://doi.org/10.7498/aps.65.083701	0	4.17	Acta Physica Sinica	0	0	0	0
2774021446	https://doi.org/10.1186/s13036-017-0091-2	11	4.17	Journal of Biological Engineering	0	0	0	0
2766020976	https://doi.org/10.1073/pnas.1711282114	35	4.17	Proceedings of the National Academy of Sciences of the United States of America	0	0	0	0
2760972859	https://doi.org/10.1038/s41598-017-13205-6	10	4.17	Scientific Reports	0	0	0	0
3100456027	https://doi.org/10.1063/1.5008396	1	4.17	arXiv: Instrumentation and Detectors	0	0	0	0
2746546650	https://doi.org/10.1002/adom.201700403	11	4.17	Advanced Optical Materials	0	0	0	0
2565795960	https://doi.org/10.1038/s41598-017-10429-4	22	4.17	Scientific Reports	0	0	0	0
2705347252	https://doi.org/10.1364/oe.25.014697	5	4.17	Optics Express	0	0	0	0
2624745956	https://doi.org/10.1021/acs.nanolett.7b00963	47	4.17	Nano Letters	0	0	0	0
2618131824	https://doi.org/10.1002/admt.201700024	10	4.17	Advanced materials and technologies	0	0	0	0
2615523996	https://doi.org/10.1364/oe.25.012463	18	4.17	Optics Express	0	0	0	0
2605503816	https://doi.org/10.1021/acs.analchem.6b04493	8	4.17	Analytical Chemistry	0	0	0	0
2597848738	https://doi.org/10.1364/oe.25.008144	21	4.17	Optics Express	0	0	0	0
2600344851	https://doi.org/10.1038/s41598-017-00762-z	6	4.17	Scientific Reports	0	0	0	0
3099866094	https://doi.org/10.1364/oe.25.001391	0	4.17	arXiv: Fluid Dynamics	0	0	0	0
2592537563	https://doi.org/10.1364/oe.25.005232	50	4.17	Optics Express	0	0	0	0
2585787695	https://doi.org/10.1364/oe.25.002496	11	4.17	Optics Express	0	0	0	0
3112836549	https://doi.org/10.7498/aps.66.048701	4	4.17	Acta Physica Sinica	0	0	0	0
2809503314	https://doi.org/10.1103/physreva.98.053804	12	4.17	Physical Review A	0	0	0	0
2964942516	https://doi.org/10.21767/2471-9838-c3-014	0	4.17	Nano research & applications	0	0	0	0
2888457392	https://doi.org/10.1103/physreva.98.023420	3	4.17	Physical Review A	0	0	0	0
2872903206	https://doi.org/10.1038/s41598-018-28876-y	14	4.17	Scientific Reports	0	0	0	0
2793768509	https://doi.org/10.1364/ol.43.001263	15	4.17	Optics Letters	0	0	0	0
2785291409	https://doi.org/10.1073/pnas.1711610115	33	4.17	Proceedings of the National Academy of Sciences of the United States of America	0	0	0	0
2783439486	https://doi.org/10.1103/physrevfluids.3.013602	2	4.17	Physical review fluids	0	0	0	0
2991436304	https://doi.org/10.1021/acssensors.9b02038	8	4.17	ACS Sensors	0	0	0	0
3105209350	https://doi.org/10.1103/physrevresearch.1.033119	3	4.17	Physical review research	0	0	0	0
2986065580	https://doi.org/10.1021/acsphotonics.9b01433	2	4.17	ACS Photonics	0	0	0	0
2982275754	https://doi.org/10.1021/acsnano.9b06164	1	4.17	ACS Nano	0	0	0	0
3098361190	https://doi.org/10.1103/physrevx.9.021051	12	4.17	Physical Review X	0	0	0	0
2904042419	https://doi.org/10.1103/physrevb.99.195308	5	4.17	Physical Review B	0	0	0	0
2936606366	https://doi.org/10.1021/acs.nanolett.9b01514	10	4.17	Nano Letters	0	0	0	0
2932781449	https://doi.org/10.1103/physrevresearch.1.033119	0	4.17	arXiv: Optics	0	0	0	0
2922001329	https://doi.org/10.1103/physreva.99.033825	24	4.17	Physical Review A	0	0	0	0
3111155399	https://doi.org/10.1103/physrevresearch.2.043378	2	4.17	Physical review research	0	0	0	0
3046379244	https://doi.org/10.3762/bjnano.11.97	3	4.17	Beilstein Journal of Nanotechnology	0	0	0	0
3037627218	https://doi.org/10.1103/physrevresearch.3.l032022	1	4.17	arXiv: Quantum Physics	0	0	0	0
4232493699	https://doi.org/10.1364/oe.398111	0	4.17	Optics Express	0	0	0	0
3012497139	https://doi.org/10.1364/oe.390312	5	4.17	Optics Express	0	0	0	0
3014472259	https://doi.org/10.1209/0295-5075/129/58001	2	4.17	The Electronic Library	0	0	0	0
3008396227	https://doi.org/10.1021/acs.nanolett.9b04217	12	4.17	Nano Letters	0	0	0	0
3100028041	https://doi.org/10.1038/s41566-019-0550-z	23	4.17	Nature Photonics	0	0	0	0
3005337611	https://doi.org/10.1103/physrevapplied.14.024046	9	4.17	arXiv: Optics	0	0	0	0
3034189730	https://doi.org/10.1021/acsphotonics.0c00408	0	4.17	ACS Photonics	0	0	0	0
3205206062	https://doi.org/10.1063/5.0060691	0	4.17	Review of Scientific Instruments	0	0	0	0
3195155327	https://doi.org/10.1103/physreve.104.025104	0	4.17	Physical Review E	0	0	0	0
3186814754	https://doi.org/10.1103/physrevresearch.3.l032022	1	4.17	Physical review research	0	0	0	0
3165536404	https://doi.org/10.1088/2040-8978/15/8/085701	0	4.17	arXiv: Instrumentation and Detectors	0	0	0	0
3161358190	https://doi.org/10.1038/s41598-021-89960-4	0	4.17	Scientific Reports	0	0	0	0
3160127529	https://doi.org/10.1103/physrevaccelbeams.24.054001	0	4.17	Physical review accelerators and beams	0	0	0	0
3152979438	https://doi.org/10.1021/acs.jpcc.1c02784	0	4.17	Journal of Physical Chemistry C	0	0	0	0
3195789816	https://doi.org/10.7498/aps.70.20210981	0	4.17	Acta Physica Sinica	0	0	0	0
3203266154	https://doi.org/10.1063/5.0060276	1	4.17	Journal of Applied Physics	0	0	0	1
2014009940	https://doi.org/10.1073/pnas.0912969107	444	4.17	Proceedings of the National Academy of Sciences of the United States of America	0	1	0	0
2084070640	https://doi.org/10.1088/0957-4484/22/24/245103	9	4.17	Nanotechnology	0	1	0	0
2087866359	https://doi.org/10.1088/1367-2630/14/9/093007	6	4.17	arXiv: Atomic Physics	0	1	0	0
2048161043	https://doi.org/10.1063/1.4802746	48	4.17	Applied Physics Letters	0	1	0	0
2081402146	https://doi.org/10.1103/physrevlett.110.095902	19	4.17	Physical Review Letters	0	1	0	0
2106201176	https://doi.org/10.1088/1367-2630/17/3/035014	1	4.17	arXiv: Atomic Physics	0	1	0	0
3114776917	https://doi.org/10.7498/aps.65.233701	0	4.17	Acta Physica Sinica	0	1	0	0
3116267153	https://doi.org/10.7498/aps.65.114101	1	4.17	Acta Physica Sinica	0	1	0	0
2607359412	https://doi.org/10.1016/j.cnsns.2017.04.003	3	4.17	Communications in Nonlinear Science and Numerical Simulation	0	1	0	0
3012370765	https://doi.org/10.7498/aps.67.20171571	0	4.17	Acta Physica Sinica	0	1	0	0
3113885812	https://doi.org/10.7498/aps.67.20181348	0	4.17	Acta Physica Sinica	0	1	0	0
3116317318	https://doi.org/10.7498/aps.67.20180441	0	4.17	Acta Physica Sinica	0	1	0	0
2991188635	https://doi.org/10.1021/acsomega.9b02522	2	4.17	ACS omega	0	1	0	0
3011428207	https://doi.org/10.1088/1402-4896/abc5f1	0	4.17	arXiv: Quantum Physics	0	1	0	0
2967888827	https://doi.org/10.1103/physrevlett.124.013603	88	4.17	Physical Review Letters	0	1	0	0
3122291122	https://doi.org/10.1021/acs.nanolett.0c04014	5	4.17	Nano Letters	0	1	0	0
2102906418	https://doi.org/10.1364/boe.1.001217	11	4.17	Biomedical Optics Express	1	0	0	0
2126147921	https://doi.org/10.1364/ao.49.002872	50	4.17	Applied Optics	1	0	0	0
1615336629	https://doi.org/10.1103/physrevlett.104.158302	38	4.17	Physical Review Letters	1	0	0	0
2088115535	https://doi.org/10.1103/physrevlett.104.138302	115	4.17	Physical Review Letters	1	0	0	0
2041625780	https://doi.org/10.1088/0957-4484/22/49/494005	45	4.17	Nanotechnology	1	0	0	0
2604821495	https://doi.org/10.1073/pnas.1308350110	5	4.17	Proceedings of the National Academy of Sciences of the United States of America	1	0	0	0
2261670798	https://doi.org/10.1073/pnas.1514028112	18	4.17	Proceedings of the National Academy of Sciences of the United States of America	1	0	0	0
2139337591	https://doi.org/10.1093/nar/gkv554	28	4.17	Nucleic Acids Research	1	0	0	0
2127987164	https://doi.org/10.1186/s12938-015-0024-6	8	4.17	Biomedical Engineering Online	1	0	0	0
1613704973	https://doi.org/10.1073/pnas.1417113112	63	4.17	Proceedings of the National Academy of Sciences of the United States of America	1	0	0	0
2336248112	https://doi.org/10.1073/pnas.1524448113	266	4.17	Proceedings of the National Academy of Sciences of the United States of America	1	0	0	0
2739085877	https://doi.org/10.1021/acs.nanolett.7b02502	28	4.17	Nano Letters	1	0	0	0
1985056797	https://doi.org/10.1021/ja1039677	27	4.17	Journal of the American Chemical Society	1	0	0	1
2224295482	https://doi.org/10.1073/pnas.1506405112	21	4.17	Proceedings of the National Academy of Sciences of the United States of America	1	0	0	1
2792549580	https://doi.org/10.1016/j.bpj.2017.11.1290	0	4.17	Biophysical Journal	1	0	0	1
3126328718	https://doi.org/10.1016/j.ymeth.2021.01.012	5	4.17	Methods	1	0	0	1
1999122407	https://doi.org/10.1073/pnas.1003581107	124	4.17	Proceedings of the National Academy of Sciences of the United States of America	1	0	1	0
2140465521	https://doi.org/10.1073/pnas.1004056107	199	4.17	Proceedings of the National Academy of Sciences of the United States of America	1	0	1	0
2421186881	https://doi.org/10.1016/j.ymeth.2016.06.009	17	4.17	Methods	1	0	1	0
2963944074	https://doi.org/10.1073/pnas.1722206115	45	4.17	Proceedings of the National Academy of Sciences of the United States of America	1	0	1	0
3186803894	https://doi.org/10.1371/journal.pcbi.1009265	0	4.17	PLOS Computational Biology	1	0	1	0
2006110385	https://doi.org/10.1073/pnas.1014853108	58	4.17	Proceedings of the National Academy of Sciences of the United States of America	1	1	0	0
2767148458	https://doi.org/10.1038/s41598-017-14572-w	18	4.17	Scientific Reports	1	1	0	0
3102567385	https://doi.org/10.1063/1.4751348	0	6.25	arXiv: Fluid Dynamics	0	0	0	0
2106929708	https://doi.org/10.1063/1.4751348	64	6.25	Applied Physics Letters	0	0	0	0
2607242111	https://doi.org/10.1038/s41598-017-05823-x	17	6.25	Scientific Reports	0	0	0	0
2715601241	https://doi.org/10.1103/physrevapplied.7.064027	18	6.25	Physical review applied	0	0	0	0
2621523336	https://doi.org/10.1063/1.4985071	1	6.25	Biomicrofluidics	0	0	0	0
2581552858	https://doi.org/10.1364/oe.25.002162	16	6.25	Optics Express	0	0	0	0
2980539674	https://doi.org/10.1088/1367-2630/ab84b6	0	6.25	arXiv: Quantum Physics	0	0	0	0
3014709412	https://doi.org/10.1088/1367-2630/ab84b6	8	6.25	New Journal of Physics	0	0	0	0
3214053174	https://doi.org/10.1117/1.ap.3.6.064001	1	6.25	Advanced photonics	0	0	0	0
3134759214	https://doi.org/10.1364/oe.422542	4	6.25	Optics Express	0	0	0	0
2788506074	https://doi.org/10.1063/1.5016177	7	6.25	Journal of Chemical Physics	0	0	1	0
844408581	https://doi.org/10.1103/physrevlett.114.258104	89	6.25	Physical Review Letters	0	1	0	0
2560128315	https://doi.org/10.1017/s1431927615001890	3	6.25	Microscopy and Microanalysis	1	0	0	0
3114470368	https://doi.org/10.1371/journal.pone.0231606	0	6.25	PLOS ONE	1	0	0	0
2889493263	https://doi.org/10.1007/s41048-018-0064-0	1	6.25	Biophysics Reports	1	0	1	0
2094161511	https://doi.org/10.1063/1.4774043	5	8.33	Review of Scientific Instruments	0	0	0	0
2547565233	https://doi.org/10.30757/alea.v15-10	0	8.33	arXiv: Probability	0	0	0	0
2982303107	https://doi.org/10.1364/oe.382159	0	8.33	arXiv: Optics	0	0	0	0
2946117465	https://doi.org/10.1515/nanoph-2019-0095	5	8.33	Nanophotonics	0	0	0	0
3019892129	https://doi.org/10.1364/oe.392728	3	8.33	Optics Express	0	0	0	0
3007220334	https://doi.org/10.1364/oe.386422	16	8.33	Optics Express	0	0	0	0
3011971249	https://doi.org/10.1515/nanoph-2019-0482	3	8.33	Nanophotonics	0	0	0	0
2998022157	https://doi.org/10.1364/oe.382159	9	8.33	Optics Express	0	0	0	0
3208220272	https://doi.org/10.1364/oe.443546	0	8.33	Optics Express	0	0	0	0
3134938895	https://doi.org/10.1364/oe.420651	3	8.33	Optics Express	0	0	0	0
2791125275	https://doi.org/10.17537/2018.13.t59	9	8.33	Mathematical Biology and Bioinformatics	1	1	1	0
2127522400	https://doi.org/10.1186/1556-276x-6-507	5	10.42	Nanoscale Research Letters	0	0	0	0
2776100416	https://doi.org/10.1364/ol.43.000771	82	10.42	Optics Letters	0	0	0	0
3117659583	https://doi.org/10.7498/aps.68.20190606	5	10.42	Acta Physica Sinica	0	0	0	0
3102236722	https://doi.org/10.1088/1367-2630/16/9/093028	25	14.58	New Journal of Physics	0	0	0	0
2101489403	https://doi.org/10.1117/1.oe.53.8.085107	1	14.58	Optical Engineering	0	0	0	0
2125439669	https://doi.org/10.1088/1367-2630/16/9/093028	0	14.58	arXiv: Quantum Gases	0	0	0	0
2031207338	https://doi.org/10.1103/physrevx.4.021034	8	14.58	arXiv: Atomic Physics	0	0	0	0
1964888008	https://doi.org/10.1039/c3sm52423j	87	14.58	Soft Matter	0	0	0	0
1491417962	https://doi.org/10.1007/s00340-013-5580-5	62	14.58	Applied Physics B	0	0	0	0
1955800748	https://doi.org/10.1051/epjconf/201510306004	0	14.58	Epj Web of Conferences	0	0	0	0
1970167796	https://doi.org/10.1364/josab.32.00oct1	0	14.58	Journal of The Optical Society of America B-optical Physics	0	0	0	0
2181440885	https://doi.org/10.1051/matecconf/20153203002	0	14.58	MATEC web of conferences	0	0	0	0
2271496635	https://doi.org/10.1051/matecconf/20153202001	0	14.58	MATEC web of conferences	0	0	0	0
3104846816	https://doi.org/10.1364/ol.41.004356	16	14.58	Optics Letters	0	0	0	0
2308472282	https://doi.org/10.1063/1.4943492	24	14.58	AIP Advances	0	0	0	0
2769480755	https://doi.org/10.1038/s41467-017-01635-9	53	14.58	Nature Communications	0	0	0	0
2752896494	https://doi.org/10.1126/sciadv.1700458	77	14.58	Science Advances	0	0	0	0
2612677630	https://doi.org/10.1088/1367-2630/aa724f	9	14.58	New Journal of Physics	0	0	0	0
2581519295	https://doi.org/10.1063/1.4975347	4	14.58	AIP Advances	0	0	0	0
2904981013	https://doi.org/10.1038/s41467-018-07866-8	46	14.58	Nature Communications	0	0	0	0
2901573267	https://doi.org/10.1038/s41592-018-0222-9	254	14.58	Nature Methods	0	0	0	0
2886152928	https://doi.org/10.1002/smll.201801548	12	14.58	Small	0	0	0	0
2801277191	https://doi.org/10.1002/cbic.201800066	20	14.58	ChemBioChem	0	0	0	0
2880870049	https://doi.org/10.1126/sciadv.aat4436	116	14.58	Science Advances	0	0	0	0
2800360004	https://doi.org/10.18502/ken.v3i3.2037	0	14.58	KnE energy	0	0	0	0
2797366317	https://doi.org/10.1038/s41467-018-03912-7	31	14.58	Nature Communications	0	0	0	0
2995140415	https://doi.org/10.1038/s41467-019-13676-3	16	14.58	Nature Communications	0	0	0	0
2989599951	https://doi.org/10.1038/s42003-019-0683-0	15	14.58	Communications biology	0	0	0	0
3103599875	https://doi.org/10.1038/s41467-019-13255-6	19	14.58	Nature Communications	0	0	0	0
2984796152	https://doi.org/10.1063/1.5125728	2	14.58	APL photonics	0	0	0	0
2972218767	https://doi.org/10.1038/s42005-019-0191-z	6	14.58	Communications in Physics	0	0	0	0
2971187392	https://doi.org/10.1038/s42005-019-0199-4	7	14.58	Communications in Physics	0	0	0	0
2968754171	https://doi.org/10.1038/s41467-020-16267-9	16	14.58	arXiv: Mesoscale and Nanoscale Physics	0	0	0	0
2951714916	https://doi.org/10.1038/s41467-019-10662-7	19	14.58	Nature Communications	0	0	0	0
2991542555	https://doi.org/10.1038/s41467-019-13255-6	2	14.58	arXiv: Applied Physics	0	0	0	0
2947468729	https://doi.org/10.1126/sciadv.aau6062	90	14.58	Science Advances	0	0	0	0
2888339750	https://doi.org/10.1126/sciadv.aav1967	70	14.58	Science Advances	0	0	0	0
3112077504	https://doi.org/10.1038/s41467-020-20172-6	3	14.58	Nature Communications	0	0	0	0
3097253570	https://doi.org/10.1126/sciadv.abc3726	11	14.58	Science Advances	0	0	0	0
3083917634	https://doi.org/10.1126/sciadv.abb0494	16	14.58	Science Advances	0	0	0	0
3047782596	https://doi.org/10.1063/5.0024432	0	14.58	arXiv: Optics	0	0	0	0
3043649856	https://doi.org/10.1038/s42005-020-0393-4	7	14.58	Communications in Physics	0	0	0	0
3032968656	https://doi.org/10.1126/sciadv.aaz9858	17	14.58	Science Advances	0	0	0	0
3026611257	https://doi.org/10.1038/s41598-020-63847-2	5	14.58	Scientific Reports	0	0	0	0
3104746728	https://doi.org/10.1038/s41467-020-16267-9	18	14.58	Nature Communications	0	0	0	0
3014827709	https://doi.org/10.1038/s41598-020-62628-1	39	14.58	Scientific Reports	0	0	0	0
3015636435	https://doi.org/10.1126/sciadv.aaz4295	12	14.58	Science Advances	0	0	0	0
3017092949	https://doi.org/10.1126/sciadv.aay8271	28	14.58	Science Advances	0	0	0	0
3210716832	https://doi.org/10.19080/ctbeb.2019.19.556020	0	14.58	Current trends in biomedical engineering & biosciences	0	0	0	0
3007906621	https://doi.org/10.1126/sciadv.aay1192	15	14.58	Science Advances	0	0	0	0
3006258461	https://doi.org/10.1038/s42005-020-0294-6	15	14.58	Communications in Physics	0	0	0	0
3000567225	https://doi.org/10.1038/s41467-020-18000-y	29	14.58	arXiv: Biological Physics	0	0	0	0
4200367141	https://doi.org/10.3389/fphy.2021.789600	0	14.58	Frontiers in Physics	0	0	0	0
3205623862	https://doi.org/10.1088/1367-2630/ac434b	0	14.58	New Journal of Physics	0	0	0	0
4200010161	https://doi.org/10.1063/5.0077281	0	14.58	AIP Advances	0	0	0	0
3217647070	https://doi.org/10.1038/s41467-021-27262-z	0	14.58	Nature Communications	0	0	0	0
3217177000	https://doi.org/10.1103/physreva.104.053113	0	14.58	Physical review	0	0	0	0
3211943374	https://doi.org/10.1038/s41467-021-26732-8	2	14.58	Nature Communications	0	0	0	0
3197238885	https://doi.org/10.1038/s41467-021-25582-8	0	14.58	Nature Communications	0	0	0	0
3194943297	https://doi.org/10.1088/1367-2630/ac1a3c	0	14.58	New Journal of Physics	0	0	0	0
3176878548	https://doi.org/10.1038/s41598-021-93041-x	0	14.58	Scientific Reports	0	0	0	0
3176166916	https://doi.org/10.1038/s41467-021-24136-2	1	14.58	Nature Communications	0	0	0	0
3142599207	https://doi.org/10.1038/s41534-021-00396-0	3	14.58	npj Quantum Information	0	0	0	0
3132164948	https://doi.org/10.1063/5.0024432	3	14.58	AIP Advances	0	0	0	0
3123270322	https://doi.org/10.1038/s41428-020-00410-w	0	14.58	Polymer Journal	0	0	0	0
3118919542	https://doi.org/10.1073/pnas.2023188118	3	14.58	Proceedings of the National Academy of Sciences of the United States of America	0	0	0	0
3119384195	https://doi.org/10.1126/sciadv.abc7885	11	14.58	Science Advances	0	0	0	0
3120032411	https://doi.org/10.1126/sciadv.abe3184	0	14.58	Science Advances	0	0	0	0
2963370127	https://doi.org/10.1103/physrevx.4.031013	31	14.58	Physical Review X	0	1	0	0
2746775882	https://doi.org/10.1088/1367-2630/aaa634	0	14.58	arXiv: Atomic Physics	0	1	0	0
3105840676	https://doi.org/10.1088/1367-2630/aaa634	26	14.58	New Journal of Physics	0	1	0	0
2968303865	https://doi.org/10.1371/journal.pone.0220840	7	14.58	PLOS ONE	0	1	0	0
2949974234	https://doi.org/10.1063/1.5086526	0	14.58	AIP Advances	0	1	0	0
3033948149	https://doi.org/10.1103/physrevx.10.021049	50	14.58	Physical Review X	0	1	0	0
2998941095	https://doi.org/10.1063/1.5131004	2	14.58	AIP Advances	0	1	0	0
3127769526	https://doi.org/10.1038/s41467-021-21101-x	4	14.58	Nature Communications	0	1	0	0
2044942821	https://doi.org/10.1063/1.4869640	0	14.58	AIP Advances	0	1	1	0
2004673661	https://doi.org/10.1016/j.bpj.2012.11.1190	0	14.58	Biophysical Journal	1	0	0	0
2754860660	https://doi.org/10.1039/c7ob01293d	7	14.58	Organic and Biomolecular Chemistry	1	0	0	0
4253716650	https://doi.org/10.1002/ange.201702352	0	14.58	Angewandte Chemie	1	0	0	0
2611908104	https://doi.org/10.4236/ojbiphy.2017.72005	4	14.58	Open Journal of Biophysics	1	0	0	0
2995363753	https://doi.org/10.1038/s42004-019-0246-9	9	14.58	Communications chemistry	1	0	0	0
2995082898	https://doi.org/10.1038/s41598-019-55657-y	17	14.58	Scientific Reports	1	0	0	0
3031150156	https://doi.org/10.1126/sciadv.abb0695	16	14.58	Science Advances	1	0	0	0
3133320426	https://doi.org/10.1038/s41467-021-21543-3	10	14.58	Nature Communications	1	0	0	0
3025754600	https://doi.org/10.1038/s41598-020-65205-8	18	14.58	Scientific Reports	1	0	0	1
2929459597	https://doi.org/10.1126/sciadv.aav4943	5	14.58	Science Advances	1	0	1	0
2914189696	https://doi.org/10.1038/s41467-019-08531-4	24	14.58	Nature Communications	1	0	1	0
3004695793	https://doi.org/10.1016/j.bpj.2019.11.1298	0	14.58	Biophysical Journal	1	0	1	0
2093382301	https://doi.org/10.1016/j.bpj.2012.11.1193	0	14.58	Biophysical Journal	1	1	0	0
2065586133	https://doi.org/10.1016/j.bpj.2012.11.1192	0	14.58	Biophysical Journal	1	1	0	1
3085643202	https://doi.org/10.1021/acsnano.0c06781	0	16.67	ACS Nano	0	0	0	0
2162859691	https://doi.org/10.1039/c1lc90058g	146	18.75	Lab on a Chip	0	0	0	0
2046948041	https://doi.org/10.1063/1.4747795	241	18.75	Journal of Applied Physics	0	0	0	0
2018240876	https://doi.org/10.2351/1.4704853	9	18.75	Journal of Laser Applications	0	0	0	0
2016618728	https://doi.org/10.1063/1.3695156	44	18.75	Applied Physics Letters	0	0	0	0
2141028976	https://doi.org/10.1117/1.jbo.18.12.121504	40	18.75	Journal of Biomedical Optics	0	0	0	0
2317607614	https://doi.org/10.1103/physrevlett.113.268301	17	18.75	Physical Review Letters	0	0	0	0
1994189869	https://doi.org/10.1364/ol.39.004800	10	18.75	Optics Letters	0	0	0	0
1969754769	https://doi.org/10.1063/1.4869289	47	18.75	Applied Physics Letters	0	0	0	0
2163600763	https://doi.org/10.1039/c3cp54368d	31	18.75	Physical Chemistry Chemical Physics	0	0	0	0
2253917840	https://doi.org/10.1103/physreva.92.023816	56	18.75	Physical Review A	0	0	0	0
2559172013	https://doi.org/10.1103/physreva.94.053848	13	18.75	Physical Review A	0	0	0	0
2534055180	https://doi.org/10.1117/1.jbo.21.10.100502	10	18.75	Journal of Biomedical Optics	0	0	0	0
3124008668	https://doi.org/10.1103/physrevx.6.031037	53	18.75	Physical Review X	0	0	0	0
2515882969	https://doi.org/10.5796/electrochemistry.84.361	5	18.75	Electrochemistry	0	0	0	0
2237938840	https://doi.org/10.1063/1.4939688	22	18.75	Applied Physics Letters	0	0	0	0
2766791046	https://doi.org/10.1364/oe.25.033657	3	18.75	Optics Express	0	0	0	0
2959733490	https://doi.org/10.35840/2631-5092/4512	0	18.75	International journal of optics and photonic engineering	0	0	0	0
2964316680	https://doi.org/10.1088/2399-1984/aad4c0	16	18.75	Nano futures	0	0	0	0
2801953226	https://doi.org/10.1364/oe.26.011181	11	18.75	Optics Express	0	0	0	0
2794416180	https://doi.org/10.1364/oe.26.008049	4	18.75	Optics Express	0	0	0	0
2793824503	https://doi.org/10.1371/journal.pone.0193402	3	18.75	PLOS ONE	0	0	0	0
2781586083	https://doi.org/10.1063/1.4995955	6	18.75	Review of Scientific Instruments	0	0	0	0
2913417490	https://doi.org/10.1002/lpor.201800227	33	18.75	Laser & Photonics Reviews	0	0	0	0
2963992153	https://doi.org/10.1088/2399-6528/ab0833	9	18.75	Journal of physics communications	0	0	0	0
3010429493	https://doi.org/10.1126/sciadv.aay6616	9	18.75	Science Advances	0	0	0	0
2997351389	https://doi.org/10.1364/oe.380679	8	18.75	Optics Express	0	0	0	0
2995542894	https://doi.org/10.1088/2399-6528/ab634c	1	18.75	Journal of physics communications	0	0	0	0
3212176279	https://doi.org/10.1088/2399-6528/ac3a96	0	18.75	Journal of physics communications	0	0	0	0
3209207739	https://doi.org/10.1364/oe.439479	0	18.75	Optics Express	0	0	0	0
3200380676	https://doi.org/10.1088/2515-7647/ac159a	1	18.75	JPhys photonics	0	0	0	0
4244921062	https://doi.org/10.1002/cphc.202100441	0	18.75	ChemPhysChem	0	0	0	0
3171961748	https://doi.org/10.1021/acsomega.1c01443	1	18.75	ACS omega	0	0	0	0
3165452331	https://doi.org/10.1364/oe.427482	0	18.75	Optics Express	0	0	0	0
3134211133	https://doi.org/10.21468/scipostphys.10.3.052	9	18.75	SciPost physics	0	0	0	0
3108258142	https://doi.org/10.1039/d0sm01556c	8	18.75	Soft Matter	0	0	0	0
3004672406	https://doi.org/10.1016/j.bpj.2019.11.361	0	18.75	Biophysical Journal	0	0	0	1
2090018020	https://doi.org/10.1021/nl401879r	64	18.75	Nano Letters	0	0	1	0
2138296927	https://doi.org/10.1371/journal.pcbi.1003756	31	18.75	PLOS Computational Biology	0	0	1	0
2039608149	https://doi.org/10.1002/elps.201400323	29	18.75	Electrophoresis	0	0	1	0
2949224026	https://doi.org/10.1021/acsanm.9b00606	19	18.75	ACS applied nano materials	0	0	1	0
1994931644	https://doi.org/10.1016/j.jqsrt.2013.12.019	45	18.75	Journal of Quantitative Spectroscopy & Radiative Transfer	0	1	0	0
2108540868	https://doi.org/10.1038/nnano.2013.285	43	18.75	Nature Nanotechnology	0	1	0	0
2992977612	https://doi.org/10.1016/j.npe.2019.11.004	1	18.75	Nanotechnology and Precision Engineering	0	1	0	0
3024403364	https://doi.org/10.1021/acs.nanolett.0c02025	5	18.75	Nano Letters	0	1	0	0
3037205172	https://doi.org/10.1021/acsomega.0c00609	3	18.75	ACS omega	0	1	0	0
3005317076	https://doi.org/10.1088/1367-2630/ab7253	2	18.75	New Journal of Physics	0	1	0	0
3208598155	https://doi.org/10.1021/acsphotonics.1c00802	0	18.75	ACS Photonics	0	1	0	0
1812127373	https://doi.org/10.1016/j.bpj.2012.09.022	13	18.75	Biophysical Journal	0	1	0	1
2166556236	https://doi.org/10.1016/j.bpj.2010.03.012	61	18.75	Biophysical Journal	1	0	0	0
2161211734	https://doi.org/10.1016/j.bpj.2012.08.025	11	18.75	Biophysical Journal	1	0	0	0
2043641096	https://doi.org/10.1016/j.bpj.2010.01.055	6	18.75	Biophysical Journal	1	0	0	1
2325426184	https://doi.org/10.1103/physreve.99.032605	25	18.75	Physical Review E	1	1	0	0
2149781508	https://doi.org/10.1038/ncomms1450	106	20.83	Nature Communications	0	0	0	0
1970938833	https://doi.org/10.1038/ncomms3822	74	20.83	Nature Communications	0	0	0	0
2165957366	https://doi.org/10.1038/srep03258	79	20.83	Scientific Reports	0	0	0	0
1994093124	https://doi.org/10.1038/srep03047	39	20.83	Scientific Reports	0	0	0	0
2101938834	https://doi.org/10.1038/ncomms3095	115	20.83	Nature Communications	0	0	0	0
2171158122	https://doi.org/10.1038/srep01728	197	20.83	Scientific Reports	0	0	0	0
3099169171	https://doi.org/10.1038/srep03936	59	20.83	arXiv: Optics	0	0	0	0
2012535888	https://doi.org/10.1038/ncomms6587	43	20.83	Nature Communications	0	0	0	0
2005408286	https://doi.org/10.1038/ncomms6337	31	20.83	Nature Communications	0	0	0	0
1991042924	https://doi.org/10.1038/nphoton.2014.242	146	20.83	Nature Photonics	0	0	0	0
2123956271	https://doi.org/10.1038/ncomms6189	76	20.83	Nature Communications	0	0	0	0
2035556883	https://doi.org/10.1038/ncomms5476	26	20.83	Nature Communications	0	0	0	0
2004632667	https://doi.org/10.1038/ncomms4779	75	20.83	Nature Communications	0	0	0	0
2031402136	https://doi.org/10.1038/ncomms4380	26	20.83	Nature Communications	0	0	0	0
2416518591	https://doi.org/10.1038/srep17484	36	20.83	Scientific Reports	0	0	0	0
2245426208	https://doi.org/10.1038/lsa.2016.92	65	20.83	arXiv: Optics	0	0	0	0
1936889252	https://doi.org/10.1038/ncomms9661	383	20.83	Nature Communications	0	0	0	0
2407556286	https://doi.org/10.1038/srep15170	5	20.83	Scientific Reports	0	0	0	0
1792527045	https://doi.org/10.1038/ncomms8370	123	20.83	Nature Communications	0	0	0	0
2259395448	https://doi.org/10.1038/srep10991	8	20.83	Scientific Reports	0	0	0	0
2418373853	https://doi.org/10.1038/srep10751	13	20.83	Scientific Reports	0	0	0	0
2272981577	https://doi.org/10.1038/ncomms8192	5	20.83	Nature Communications	0	0	0	0
2010414039	https://doi.org/10.1038/srep04074	3	20.83	Scientific Reports	0	0	0	0
2137458837	https://doi.org/10.1038/srep03936	69	20.83	Scientific Reports	0	0	0	0
1997515711	https://doi.org/10.1038/srep09978	51	20.83	Scientific Reports	0	0	0	0
2078712767	https://doi.org/10.1038/ncomms7976	81	20.83	Nature Communications	0	0	0	0
2548822939	https://doi.org/10.1038/srep36443	53	20.83	Scientific Reports	0	0	0	0
2528566479	https://doi.org/10.1038/ncomms12939	59	20.83	Nature Communications	0	0	0	0
2524043285	https://doi.org/10.1038/ncomms12828	174	20.83	Nature Communications	0	0	0	0
2509679600	https://doi.org/10.1038/srep32840	27	20.83	Scientific Reports	0	0	0	0
2476050751	https://doi.org/10.1038/ncomms12216	61	20.83	Nature Communications	0	0	0	0
2464882657	https://doi.org/10.1038/srep29581	22	20.83	Scientific Reports	0	0	0	0
2470990707	https://doi.org/10.1038/ncomms12002	36	20.83	Nature Communications	0	0	0	0
2315232159	https://doi.org/10.1038/srep23494	15	20.83	Scientific Reports	0	0	0	0
2308426761	https://doi.org/10.1038/ncomms10941	36	20.83	Nature Communications	0	0	0	0
2411981627	https://doi.org/10.1038/ncomms10435	27	20.83	Nature Communications	0	0	0	0
2266610436	https://doi.org/10.1038/ncomms10217	170	20.83	Nature Communications	0	0	0	0
2963266050	https://doi.org/10.1038/srep41384	11	20.83	Scientific Reports	0	0	0	0
3090869266	https://doi.org/10.1038/s41565-020-00786-z	2	20.83	Nature Nanotechnology	0	0	0	0
1975406813	https://doi.org/10.1038/ncomms3926	94	20.83	Nature Communications	0	0	0	1
2087624408	https://doi.org/10.1038/ncomms5788	133	20.83	Nature Communications	0	1	0	0
2018728563	https://doi.org/10.1038/ncomms5343	40	20.83	Nature Communications	0	1	0	0
3104883555	https://doi.org/10.1038/srep14977	1	20.83	Scientific Reports	0	1	0	0
2095251813	https://doi.org/10.1038/ncomms3155	50	20.83	Nature Communications	1	0	0	0
2435707392	https://doi.org/10.1038/srep18085	18	20.83	Scientific Reports	1	0	0	0
2345566549	https://doi.org/10.1038/srep25540	39	20.83	Scientific Reports	1	0	0	0
2594027775	https://doi.org/10.1038/srep43285	13	20.83	Scientific Reports	1	0	0	0
3191615384	https://doi.org/10.1038/s41592-021-01244-x	0	20.83	Nature Methods	1	0	0	0
2051623605	https://doi.org/10.1038/srep06866	20	20.83	Scientific Reports	1	0	1	0
2145854069	https://doi.org/10.1088/0953-8984/22/19/194121	37	22.92	Journal of Physics: Condensed Matter	0	0	0	0
2067286681	https://doi.org/10.1080/15599612.2011.604118	1	22.92	International Journal of Optomechatronics	0	0	0	0
2072311634	https://doi.org/10.1364/ol.38.003308	4	22.92	Optics Letters	0	0	0	0
2046970846	https://doi.org/10.1117/1.jbo.18.3.035002	20	22.92	Journal of Biomedical Optics	0	0	0	0
2087501900	https://doi.org/10.1080/15599612.2012.760122	6	22.92	International Journal of Optomechatronics	0	0	0	0
2029725624	https://doi.org/10.1016/j.wavemoti.2014.03.010	49	22.92	Wave Motion	0	0	0	0
2022531982	https://doi.org/10.1063/1.4871540	16	22.92	Journal of Applied Physics	0	0	0	0
3102624153	https://doi.org/10.1063/1.4868975	2	22.92	arXiv: Optics	0	0	0	0
2133481170	https://doi.org/10.1088/2040-8978/16/2/025702	24	22.92	Journal of Optics	0	0	0	0
1946818405	https://doi.org/10.1063/1.4927473	0	22.92	arXiv: Soft Condensed Matter	0	0	0	0
2963392475	https://doi.org/10.1080/15421406.2015.1025635	3	22.92	Molecular Crystals and Liquid Crystals	0	0	0	0
1645187315	https://doi.org/10.1103/physreve.92.012304	21	22.92	Physical Review E	0	0	0	0
2520361085	https://doi.org/10.1088/1742-6596/741/1/012154	1	22.92	Journal of physics	0	0	0	0
2481752675	https://doi.org/10.1088/1367-2630/18/11/113020	0	22.92	arXiv: Atomic Physics	0	0	0	0
2419215130	https://doi.org/10.1038/srep27238	41	22.92	Scientific Reports	0	0	0	0
2322099834	https://doi.org/10.1088/2040-8978/18/4/044021	5	22.92	Journal of Optics	0	0	0	0
2774005612	https://doi.org/10.1360/n092017-00318	1	22.92	Zhongguo kexue	0	0	0	0
2593605363	https://doi.org/10.1038/s41598-017-03454-w	13	22.92	Scientific Reports	0	0	0	0
2563041976	https://doi.org/10.1103/physreve.95.042608	8	22.92	Physical Review E	0	0	0	0
3106055819	https://doi.org/10.1103/physrevapplied.10.054027	7	22.92	Physical review applied	0	0	0	0
2895063158	https://doi.org/10.1038/s41377-018-0071-4	19	22.92	Light-Science & Applications	0	0	0	0
3102830886	https://doi.org/10.1080/09500340.2017.1401679	12	22.92	Journal of Modern Optics	0	0	0	0
2783118925	https://doi.org/10.1063/1.5109559	1	22.92	Bulletin of the American Physical Society	0	0	0	0
2788150887	https://doi.org/10.1364/oe.26.005300	11	22.92	Optics Express	0	0	0	0
3101200962	https://doi.org/10.1088/2040-8986/ab5204	5	22.92	Journal of Optics	0	0	0	0
3103249451	https://doi.org/10.1103/physrevapplied.12.024045	18	22.92	Physical review applied	0	0	0	0
2969424356	https://doi.org/10.1103/physrevapplied.12.024037	17	22.92	Physical review applied	0	0	0	0
2936450960	https://doi.org/10.1103/physrevapplied.12.024045	16	22.92	arXiv: Applied Physics	0	0	0	0
2963848818	https://doi.org/10.1364/ol.44.001476	3	22.92	Optics Letters	0	0	0	0
2915793509	https://doi.org/10.1103/physrevapplied.10.054027	6	22.92	arXiv: Optics	0	0	0	0
2912763108	https://doi.org/10.1103/physrevapplied.12.024037	0	22.92	arXiv: Instrumentation and Detectors	0	0	0	0
2913958020	https://doi.org/10.22161/ijaers.6.1.23	0	22.92	International Journal of Advanced Engineering Research and Science	0	0	0	0
3112930451	https://doi.org/10.1103/physrevresearch.2.043349	8	22.92	Physical review research	0	0	0	0
3090447779	https://doi.org/10.12933/therya-20-1037	0	22.92	Therya	0	0	0	0
3042659569	https://doi.org/10.1140/epjp/s13360-020-00542-1	9	22.92	European Physical Journal Plus	0	0	0	0
3027132772	https://doi.org/10.1364/oe.387866	3	22.92	Optics Express	0	0	0	0
3000426085	https://doi.org/10.1088/1361-6439/ab6c72	2	22.92	Journal of Micromechanics and Microengineering	0	0	0	0
3198855396	https://doi.org/10.1364/oe.434726	1	22.92	Optics Express	0	0	0	0
3092032228	https://doi.org/10.1063/5.0049330	0	22.92	Chaos	0	0	0	0
3161386610	https://doi.org/10.1088/2040-8986/abff96	5	22.92	Journal of Optics	0	0	0	0
3136670672	https://doi.org/10.1364/oe.419618	1	22.92	Optics Express	0	0	0	0
3128858804	https://doi.org/10.1103/physrevlett.126.058001	4	22.92	Physical Review Letters	0	0	0	0
3115727873	https://doi.org/10.1080/23746149.2020.1838322	5	22.92	Advances in physics: X	0	0	0	0
3119891214	https://doi.org/10.1080/23746149.2020.1866668	4	22.92	Advances in physics: X	0	0	0	1
2018269108	https://doi.org/10.1140/epjd/e2011-20072-9	15	22.92	European Physical Journal D	0	1	0	0
1971602323	https://doi.org/10.1063/1.4868975	99	22.92	Applied Physics Letters	0	1	0	0
3105803900	https://doi.org/10.1063/1.4927473	5	22.92	Journal of Chemical Physics	0	1	0	0
2949875545	https://doi.org/10.1080/0144235x.2017.1351821	0	22.92	International Reviews in Physical Chemistry	0	1	0	0
3112066502	https://doi.org/10.7498/aps.68.20181655	0	22.92	Acta Physica Sinica	0	1	0	0
2912450804	https://doi.org/10.1088/1555-6611/aafd22	1	22.92	Laser Physics	0	1	0	0
3036427775	https://doi.org/10.1080/23746149.2020.1778526	7	22.92	Advances in physics: X	0	1	0	0
3169122920	https://doi.org/10.7498/aps.70.20210443	0	22.92	Acta Physica Sinica	0	1	0	0
1981492935	https://doi.org/10.1063/1.3422544	68	22.92	Biomicrofluidics	1	0	0	0
3098289338	https://doi.org/10.1119/1.4941048	5	22.92	American Journal of Physics	1	0	0	0
3153598264	https://doi.org/10.1016/j.chembiol.2021.03.013	3	22.92	Chemistry & Biology	1	0	0	0
2205212296	https://doi.org/10.1119/1.4941048	0	22.92	arXiv: Physics Education	1	0	1	0
2962774252	https://doi.org/10.1021/acs.langmuir.6b02071	13	22.92	Langmuir	1	0	1	0
2999421358	https://doi.org/10.1088/2050-6120/ab6ac8	11	22.92	Methods and Applications in Fluorescence	1	0	1	0
3155459532	https://doi.org/10.1103/physics.14.s39	0	25	Physics	0	1	0	0
3086643767	https://doi.org/10.1021/jacs.0c06400	11	25	Journal of the American Chemical Society	1	0	0	0
3198002614	https://doi.org/10.1039/d1cp03408a	0	25	Physical Chemistry Chemical Physics	1	0	1	0
1968547885	https://doi.org/10.1103/physreva.82.023623	7	27.08	Physical Review A	0	0	0	0
1967899991	https://doi.org/10.3791/2012	6	27.08	Journal of Visualized Experiments	0	0	0	0
2119162958	https://doi.org/10.3791/2517	10	27.08	Journal of Visualized Experiments	0	0	0	0
2008766714	https://doi.org/10.1063/1.4822030	22	27.08	Biomicrofluidics	0	0	0	0
2042950924	https://doi.org/10.3791/50564	7	27.08	Journal of Visualized Experiments	0	0	0	0
1992085994	https://doi.org/10.1038/ncomms2994	145	27.08	Nature Communications	0	0	0	0
1991041505	https://doi.org/10.3791/50481	4	27.08	Journal of Visualized Experiments	0	0	0	0
2082905254	https://doi.org/10.3791/4424	7	27.08	Journal of Visualized Experiments	0	0	0	0
2108163237	https://doi.org/10.1016/j.bpj.2014.07.061	39	27.08	Biophysical Journal	0	0	0	0
2046916929	https://doi.org/10.3791/51497	9	27.08	Journal of Visualized Experiments	0	0	0	0
2014787598	https://doi.org/10.3791/51503	9	27.08	Journal of Visualized Experiments	0	0	0	0
2130945223	https://doi.org/10.7554/elife.05413	57	27.08	eLife	0	0	0	0
2152333175	https://doi.org/10.1021/ph500268y	45	27.08	ACS Photonics	0	0	0	0
2555340098	https://doi.org/10.3390/s16111973	6	27.08	Sensors	0	0	0	0
2517603468	https://doi.org/10.3390/mi7080141	18	27.08	Micromachines	0	0	0	0
2469179536	https://doi.org/10.3791/54193	3	27.08	Journal of Visualized Experiments	0	0	0	0
3101390461	https://doi.org/10.1038/srep29547	28	27.08	Scientific Reports	0	0	0	0
2307467591	https://doi.org/10.3390/nano6040055	4	27.08	Nanomaterials	0	0	0	0
2281146132	https://doi.org/10.3390/s16030303	5	27.08	Sensors	0	0	0	0
2781903467	https://doi.org/10.3390/mi9010015	27	27.08	Micromachines	0	0	0	0
2777286795	https://doi.org/10.3390/photonics4040050	8	27.08	Photonics	0	0	0	0
2774858708	https://doi.org/10.7554/elife.28086	77	27.08	eLife	0	0	0	0
2762439378	https://doi.org/10.3390/s17102272	6	27.08	Sensors	0	0	0	0
2748894134	https://doi.org/10.3791/56060	11	27.08	Journal of Visualized Experiments	0	0	0	0
2962885841	https://doi.org/10.1063/1.4991480	7	27.08	Journal of Applied Physics	0	0	0	0
2647674436	https://doi.org/10.1063/1.4991480	0	27.08	arXiv: Optics	0	0	0	0
2598181653	https://doi.org/10.3791/55258	0	27.08	Journal of Visualized Experiments	0	0	0	0
4214739357	https://doi.org/10.3390/app7020147	1	27.08	Applied sciences	0	0	0	0
2580253944	https://doi.org/10.1103/physrevx.7.011010	67	27.08	Physical Review X	0	0	0	0
2575378914	https://doi.org/10.3390/nano7010017	26	27.08	Nanomaterials	0	0	0	0
2901713410	https://doi.org/10.3390/mps1040044	3	27.08	Methods and protocols	0	0	0	0
2897810327	https://doi.org/10.3390/s18103543	6	27.08	Sensors	0	0	0	0
2888074802	https://doi.org/10.3390/mi9090425	2	27.08	Micromachines	0	0	0	0
2809389779	https://doi.org/10.3390/s18072002	11	27.08	Sensors	0	0	0	0
2800879013	https://doi.org/10.3390/mi9060277	5	27.08	Micromachines	0	0	0	0
2789404621	https://doi.org/10.1063/1.5011060	4	27.08	Journal of Chemical Physics	0	0	0	0
2790569941	https://doi.org/10.3390/mi9020088	29	27.08	Micromachines	0	0	0	0
2798027312	https://doi.org/10.1038/s41598-018-20224-4	65	27.08	Scientific Reports	0	0	0	0
2990208177	https://doi.org/10.3390/nano9121649	2	27.08	Nanomaterials	0	0	0	0
3100600081	https://doi.org/10.3390/cryst9100515	4	27.08	Crystals	0	0	0	0
2974173452	https://doi.org/10.3390/mi10100630	1	27.08	Micromachines	0	0	0	0
2963723291	https://doi.org/10.3390/app9142883	6	27.08	Applied Sciences	0	0	0	0
2954433974	https://doi.org/10.3390/nano9070963	1	27.08	Nanomaterials	0	0	0	0
2941765660	https://doi.org/10.3390/ma12091372	11	27.08	Materials	0	0	0	0
2909085751	https://doi.org/10.3390/cryst9020057	2	27.08	Crystals	0	0	0	0
3092876600	https://doi.org/10.3390/nano10112121	3	27.08	Nanomaterials	0	0	0	0
3090620174	https://doi.org/10.3390/pr8101253	0	27.08	Processes	0	0	0	0
3040419316	https://doi.org/10.1002/aisy.202000044	6	27.08	Advanced intelligent systems	0	0	0	0
3088772533	https://doi.org/10.7554/elife.62514	24	27.08	eLife	0	0	0	0
3044739076	https://doi.org/10.3390/app10144970	1	27.08	Applied Sciences	0	0	0	0
3042502102	https://doi.org/10.3389/fbioe.2020.00721	7	27.08	Frontiers in Bioengineering and Biotechnology	0	0	0	0
3013995209	https://doi.org/10.1002/aisy.201900127	7	27.08	Advanced intelligent systems	0	0	0	0
3016626660	https://doi.org/10.3390/mi11040417	1	27.08	Micromachines	0	0	0	0
3002140404	https://doi.org/10.1103/physreve.101.023107	2	27.08	Physical Review E	0	0	0	0
2979044404	https://doi.org/10.3390/cryst9100515	0	27.08	arXiv: Optics	0	0	0	0
4226330921	https://doi.org/10.1103/physrevlett.127.260502	0	27.08	Physical Review Letters	0	0	0	0
3167537445	https://doi.org/10.1103/physrevlett.127.260502	0	27.08	Physical Review Letters	0	0	0	0
4205390393	https://doi.org/10.3390/photonics8120577	0	27.08	Photonics	0	0	0	0
3216541253	https://doi.org/10.3389/fphy.2021.781688	0	27.08	Frontiers in Physics	0	0	0	0
3212728618	https://doi.org/10.3390/mi12111375	0	27.08	Micromachines	0	0	0	0
3199159085	https://doi.org/10.3390/s21186181	1	27.08	Sensors	0	0	0	0
3196844060	https://doi.org/10.3390/nano11092267	1	27.08	Nanomaterials	0	0	0	0
3198151686	https://doi.org/10.3390/photonics8090367	0	27.08	Photonics	0	0	0	0
3192070979	https://doi.org/10.3390/mi12080954	1	27.08	Micromachines	0	0	0	0
3176526994	https://doi.org/10.17776/csj.680516	0	27.08	Cumhuriyet Science Journal	0	0	0	0
3176938178	https://doi.org/10.1063/5.0050770	0	27.08	APL photonics	0	0	0	0
3157897382	https://doi.org/10.1103/physreva.103.063106	0	27.08	Physical Review A	0	0	0	0
3163620815	https://doi.org/10.3390/mi12050579	3	27.08	Micromachines	0	0	0	0
3162694082	https://doi.org/10.3390/mi12050570	0	27.08	Micromachines	0	0	0	0
3163110404	https://doi.org/10.1063/5.0046245	3	27.08	Applied Physics Letters	0	0	0	0
3147058731	https://doi.org/10.3390/nano11040858	2	27.08	Nanomaterials	0	0	0	0
3138371724	https://doi.org/10.3390/mi12030297	5	27.08	Micromachines	0	0	0	0
2153676446	https://doi.org/10.1016/j.bpj.2015.04.011	41	27.08	Biophysical Journal	0	0	0	1
4200141464	https://doi.org/10.1002/adpr.202100325	0	27.08	Advanced photonics research	0	0	0	1
3210554806	https://doi.org/10.1063/5.0063690	0	27.08	Journal of Chemical Physics	0	0	0	1
2772734918	https://doi.org/10.3390/mi8120353	0	27.08	Micromachines	0	0	1	0
2802323802	https://doi.org/10.3390/mi9040188	6	27.08	Micromachines	0	0	1	0
3088691484	https://doi.org/10.3390/photonics7040083	2	27.08	Photonics	0	0	1	0
2002953777	https://doi.org/10.3791/3405	3	27.08	Journal of Visualized Experiments	0	0	1	1
2004899254	https://doi.org/10.1126/science.1243683	81	27.08	Science	0	1	0	0
2150028159	https://doi.org/10.1103/physreve.87.022716	27	27.08	Physical Review E	0	1	0	0
2006423689	https://doi.org/10.1038/ncomms4307	217	27.08	Nature Communications	0	1	0	0
2751051991	https://doi.org/10.3791/56151	0	27.08	Journal of Visualized Experiments	0	1	0	0
2906873047	https://doi.org/10.1103/physics.11.135	1	27.08	Physics	0	1	0	0
2788625932	https://doi.org/10.3390/ma11030445	13	27.08	Materials	0	1	0	0
2942984273	https://doi.org/10.1038/s41467-019-13242-x	69	27.08	arXiv: Optics	0	1	0	0
2999842146	https://doi.org/10.3390/app10020659	0	27.08	arXiv: Atomic Physics	0	1	0	0
3105707387	https://doi.org/10.3390/app10020659	0	27.08	Applied Sciences	0	1	0	0
3179565974	https://doi.org/10.1063/5.0052099	1	27.08	Applied Physics Letters	0	1	0	0
3179489524	https://doi.org/10.3390/molecules26144108	0	27.08	Molecules	0	1	0	0
3137847787	https://doi.org/10.3389/fmolb.2021.605102	0	27.08	Frontiers in Molecular Biosciences	0	1	1	1
2008711263	https://doi.org/10.3791/2072	16	27.08	Journal of Visualized Experiments	1	0	0	0
1995786872	https://doi.org/10.3791/3123	6	27.08	Journal of Visualized Experiments	1	0	0	0
2147070959	https://doi.org/10.1117/1.jbo.17.2.025005	19	27.08	Journal of Biomedical Optics	1	0	0	0
2050325522	https://doi.org/10.1016/j.bpj.2013.03.032	10	27.08	Biophysical Journal	1	0	0	0
2522977070	https://doi.org/10.3390/polym8090343	2	27.08	Polymers	1	0	0	0
2274965715	https://doi.org/10.1016/j.bpj.2015.11.091	0	27.08	Biophysical Journal	1	0	0	0
2728025233	https://doi.org/10.3791/55840	5	27.08	Journal of Visualized Experiments	1	0	0	0
2884358867	https://doi.org/10.3390/molecules23071766	43	27.08	Molecules	1	0	0	0
2808080993	https://doi.org/10.3389/fncel.2018.00180	3	27.08	Frontiers in Cellular Neuroscience	1	0	0	0
3048492975	https://doi.org/10.3791/61433	8	27.08	Journal of Visualized Experiments	1	0	0	0
3215363202	https://doi.org/10.3389/fphy.2021.760340	0	27.08	Frontiers in Physics	1	0	0	0
3198269426	https://doi.org/10.3390/mi12091024	0	27.08	Micromachines	1	0	0	0
2010982756	https://doi.org/10.3791/3520	1	27.08	Journal of Visualized Experiments	1	0	0	1
3198722143	https://doi.org/10.3791/62865	0	27.08	Journal of Visualized Experiments	1	0	0	1
2015587651	https://doi.org/10.3791/3061	5	27.08	Journal of Visualized Experiments	1	0	1	0
2756145538	https://doi.org/10.3791/56328	3	27.08	Journal of Visualized Experiments	1	0	1	0
3187558932	https://doi.org/10.3390/molecules26164781	0	27.08	Molecules	1	0	1	0
2045071040	https://doi.org/10.3791/51446	8	27.08	Journal of Visualized Experiments	1	0	1	1
1970974228	https://doi.org/10.1016/j.bpj.2013.07.001	13	27.08	Biophysical Journal	1	1	0	0
2290994419	https://doi.org/10.1016/j.bpj.2015.11.327	0	27.08	Biophysical Journal	1	1	0	0
2136238763	https://doi.org/10.1107/s090744491300958x	18	29.17	Acta Crystallographica Section D-biological Crystallography	0	0	0	0
2044772046	https://doi.org/10.1364/ol.38.000498	81	29.17	Optics Letters	0	0	0	0
1508386165	https://doi.org/10.5875/ausmt.v4i4.797	0	29.17	International Journal of Automation and Smart Technology	0	0	0	0
3105736744	https://doi.org/10.1140/epjti/s40485-015-0024-8	0	29.17	arXiv: Atomic Physics	0	0	0	0
2165609121	https://doi.org/10.1140/epjti/s40485-015-0024-8	10	29.17	EPJ Techniques and Instrumentation	0	0	0	0
2524551436	https://doi.org/10.1002/lpor.201600284	0	29.17	arXiv: Optics	0	0	0	0
2340210406	https://doi.org/10.18287/jbpe16.02.010306	0	29.17	Journal of biomedical photonics & engineering	0	0	0	0
3124166770	https://doi.org/10.1002/lpor.201600284	25	29.17	Laser & Photonics Reviews	0	0	0	0
3099871454	https://doi.org/10.1364/ol.43.004582	4	29.17	Optics Letters	0	0	0	0
3036131030	https://doi.org/10.3390/mps3020044	0	29.17	Methods and protocols	0	0	0	0
3006255605	https://doi.org/10.3390/mi11020192	6	29.17	Micromachines	0	0	0	0
3205700346	https://doi.org/10.34133/2021/9807520	2	29.17	Cyborg and bionic systems	0	0	0	0
3120020752	https://doi.org/10.34133/2021/9781394	5	29.17	Research	0	0	0	0
3167367456	https://doi.org/10.3390/photonics8060221	0	29.17	Photonics	0	1	0	0
3101605672	https://doi.org/10.1364/ol.36.003045	26	31.25	arXiv: Quantum Physics	0	0	0	0
2084027757	https://doi.org/10.1364/ol.36.003045	26	31.25	Optics Letters	0	0	0	0
2040590332	https://doi.org/10.1140/epjd/e2011-10720-5	15	31.25	European Physical Journal D	0	0	0	0
3103644844	https://doi.org/10.1140/epjd/e2011-10720-5	0	31.25	arXiv: Atomic Physics	0	0	0	0
1991916545	https://doi.org/10.1103/physrevlett.109.253201	97	31.25	Physical Review Letters	0	0	0	0
2054598013	https://doi.org/10.1088/1367-2630/14/7/073012	58	31.25	New Journal of Physics	0	0	0	0
2047094591	https://doi.org/10.1088/1742-6596/365/1/012007	2	31.25	Journal of physics	0	0	0	0
3102723502	https://doi.org/10.1088/1367-2630/14/7/073012	1	31.25	arXiv: Atomic Physics	0	0	0	0
2051552067	https://doi.org/10.1088/1742-6596/356/1/012030	3	31.25	Journal of physics	0	0	0	0
1971066332	https://doi.org/10.1088/1742-6596/352/1/012039	6	31.25	Journal of physics	0	0	0	0
1976156509	https://doi.org/10.1088/1742-6596/467/1/012007	3	31.25	Journal of physics	0	0	0	0
1965066453	https://doi.org/10.1088/1742-6596/425/1/012011	2	31.25	Journal of physics	0	0	0	0
2039456359	https://doi.org/10.1088/1742-6596/414/1/012017	7	31.25	Journal of physics	0	0	0	0
2028083321	https://doi.org/10.1088/1742-6596/534/1/012059	1	31.25	Journal of physics	0	0	0	0
2001890950	https://doi.org/10.1088/1742-6596/537/1/012014	2	31.25	Journal of physics	0	0	0	0
2053537935	https://doi.org/10.1088/1742-6596/518/1/012014	2	31.25	Journal of physics	0	0	0	0
2269504573	https://doi.org/10.1088/1742-6596/627/1/012017	4	31.25	Journal of physics	0	0	0	0
2029182877	https://doi.org/10.1088/1742-6596/596/1/012002	1	31.25	Journal of physics	0	0	0	0
2557626770	https://doi.org/10.1088/1742-6596/774/1/012179	1	31.25	Journal of physics	0	0	0	0
2514995019	https://doi.org/10.1088/1742-6596/735/1/012034	1	31.25	Journal of physics	0	0	0	0
2468123324	https://doi.org/10.1088/1742-6596/726/1/012008	0	31.25	Journal of physics	0	0	0	0
2623581588	https://doi.org/10.1088/1742-6596/844/1/012048	1	31.25	Journal of physics	0	0	0	0
2727910188	https://doi.org/10.1088/1742-6596/867/1/012030	1	31.25	Journal of physics	0	0	0	0
2733158118	https://doi.org/10.1088/1742-6596/867/1/012032	1	31.25	Journal of physics	0	0	0	0
2807539370	https://doi.org/10.3390/s18061835	1	31.25	Sensors	0	0	0	0
2808159050	https://doi.org/10.1088/1742-6596/1038/1/012039	4	31.25	Journal of physics	0	0	0	0
2793001320	https://doi.org/10.3390/mi9030118	5	31.25	Micromachines	0	0	0	0
2791687144	https://doi.org/10.1088/1757-899x/310/1/012098	2	31.25	IOP conference series	0	0	0	0
2785537511	https://doi.org/10.1103/physrevlett.120.044301	128	31.25	Physical Review Letters	0	0	0	0
2994647787	https://doi.org/10.1088/1742-6596/1348/1/012088	0	31.25	Journal of physics	0	0	0	0
2995342763	https://doi.org/10.1088/1742-6596/1410/1/012162	0	31.25	Journal of physics	0	0	0	0
2993651730	https://doi.org/10.1088/1757-899x/577/1/012046	0	31.25	IOP conference series	0	0	0	0
2960407881	https://doi.org/10.1063/1.5108583	9	31.25	Biomicrofluidics	0	0	0	0
2967063689	https://doi.org/10.1088/1742-6596/1240/1/012149	0	31.25	Journal of physics	0	0	0	0
2967241104	https://doi.org/10.1088/1757-899x/563/3/032044	0	31.25	IOP conference series	0	0	0	0
2944359800	https://doi.org/10.3390/molecules24091803	18	31.25	Molecules	0	0	0	0
2945530952	https://doi.org/10.1088/1742-6596/1220/1/012034	0	31.25	Journal of physics	0	0	0	0
2946075987	https://doi.org/10.1088/1742-6596/1220/1/012041	0	31.25	Journal of physics	0	0	0	0
2918258606	https://doi.org/10.1063/1.5085863	2	31.25	Matter and Radiation at Extremes	0	0	0	0
3113856553	https://doi.org/10.1088/1742-6596/1697/1/012161	1	31.25	Journal of physics	0	0	0	0
3104206926	https://doi.org/10.3389/fphy.2020.585590	1	31.25	Frontiers of Physics in China	0	0	0	0
3109936796	https://doi.org/10.1088/1742-6596/1684/1/012146	0	31.25	Journal of physics	0	0	0	0
3095482569	https://doi.org/10.3389/fphy.2020.595971	0	31.25	Frontiers of Physics in China	0	0	0	0
3091942652	https://doi.org/10.1088/1742-6596/1636/1/012034	0	31.25	Journal of physics	0	0	0	0
3036729493	https://doi.org/10.1360/ssv-2020-0079	0	31.25	aZhongguo kexue	0	0	0	0
3040187108	https://doi.org/10.1088/1742-6596/1549/3/032012	0	31.25	Journal of physics	0	0	0	0
3023937733	https://doi.org/10.1088/1742-6596/1859/1/012058	0	31.25	arXiv: Optics	0	0	0	0
3018209752	https://doi.org/10.1088/1742-6596/1461/1/012199	0	31.25	Journal of physics	0	0	0	0
3020023549	https://doi.org/10.1088/1742-6596/1461/1/012087	0	31.25	Journal of physics	0	0	0	0
3008519575	https://doi.org/10.1523/eneuro.0328-19.2019	0	31.25	ENeuro	0	0	0	0
3210419935	https://doi.org/10.1364/oe.444117	0	31.25	Optics Express	0	0	0	0
3181138880	https://doi.org/10.1063/5.0051354	1	31.25	APL photonics	0	0	0	0
3170993437	https://doi.org/10.1088/1742-6596/1919/1/012013	0	31.25	Journal of physics	0	0	0	0
3139188095	https://doi.org/10.1364/oe.418986	1	31.25	Optics Express	0	0	0	0
3136079051	https://doi.org/10.1364/oe.421839	6	31.25	Optics Express	0	0	0	0
3153086279	https://doi.org/10.1088/1742-6596/1859/1/012049	0	31.25	Journal of physics	0	0	0	0
3154064173	https://doi.org/10.1088/1742-6596/1859/1/012058	0	31.25	Journal of physics	0	0	0	0
2978466953	https://doi.org/10.3389/fchem.2019.00657	13	31.25	Frontiers in Chemistry	0	0	1	0
2053491133	https://doi.org/10.1126/science.1237125	336	31.25	Science	0	1	0	0
2079931401	https://doi.org/10.3389/fphy.2014.00034	0	31.25	Frontiers of Physics in China	0	1	0	0
2945073704	https://doi.org/10.1088/1742-6596/1220/1/012054	0	31.25	Journal of physics	0	1	0	0
2945179543	https://doi.org/10.1088/1742-6596/1220/1/012008	2	31.25	Journal of physics	0	1	0	0
2945874656	https://doi.org/10.1088/1742-6596/1220/1/012015	0	31.25	Journal of physics	0	1	0	0
3096569595	https://doi.org/10.1103/physreve.103.062601	9	31.25	Physical Review E	0	1	0	0
3131952591	https://doi.org/10.1088/1742-6596/1787/1/012046	0	31.25	Journal of physics	0	1	0	0
2765145203	https://doi.org/10.1088/1742-6596/901/1/012112	0	31.25	Journal of physics	1	0	0	0
2790271175	https://doi.org/10.1063/1.5010721	1	31.25	APL bioengineering	1	0	0	0
2332551157	https://doi.org/10.3389/fcell.2016.00022	6	31.25	Frontiers in Cell and Developmental Biology	1	0	0	1
2000287750	https://doi.org/10.1103/physrevlett.113.251801	125	33.33	Physical Review Letters	0	0	0	0
2047263716	https://doi.org/10.1117/1.oe.53.7.074110	5	33.33	Optical Engineering	0	0	0	0
2568397788	https://doi.org/10.1098/rsta.2015.0432	12	33.33	Philosophical Transactions of the Royal Society A	0	0	0	0
2796314460	https://doi.org/10.1295/koron.2017-0087	0	33.33	Kobunshi Ronbunshu	0	0	0	0
2806559859	https://doi.org/10.1186/s40486-018-0064-3	21	33.33	Micro and Nano Systems Letters	0	0	0	0
2987928629	https://doi.org/10.1364/oe.27.035336	17	33.33	Optics Express	0	0	0	0
3102017169	https://doi.org/10.1364/oe.27.025375	3	33.33	Optics Express	0	0	0	0
2954947627	https://doi.org/10.1364/oe.27.025375	0	33.33	arXiv: Soft Condensed Matter	0	0	0	0
3094201719	https://doi.org/10.1364/oe.409986	2	33.33	Optics Express	0	0	0	0
3173545388	https://doi.org/10.3390/mi12070769	0	33.33	Micromachines	0	0	0	0
3159115909	https://doi.org/10.1021/acsomega.1c00109	0	33.33	ACS omega	0	0	0	0
2008367463	https://doi.org/10.1021/nl201434t	25	33.33	Nano Letters	0	0	0	1
2035078434	https://doi.org/10.1103/physreva.82.053819	34	33.33	Physical Review A	0	1	0	0
2073032342	https://doi.org/10.1063/1.4793533	0	33.33	Applied Physics Letters	0	1	0	0
3102551001	https://doi.org/10.1088/1367-2630/17/1/015007	0	33.33	arXiv: Atomic Physics	0	1	0	0
1965905465	https://doi.org/10.1088/1367-2630/17/1/015007	65	33.33	New Journal of Physics	0	1	0	0
3197807205	https://doi.org/10.1364/oe.437647	0	33.33	Optics Express	0	1	0	0
1969891238	https://doi.org/10.1117/1.3316378	17	33.33	Journal of Biomedical Optics	1	0	0	0
2953208694	https://doi.org/10.3390/mi10060409	8	33.33	Micromachines	1	0	0	0
2999179229	https://doi.org/10.1038/s41598-019-56898-7	36	33.33	Scientific Reports	1	0	0	1
2144277432	https://doi.org/10.4161/bioa.1.6.19338	14	35.42	Bioarchitecture	0	0	0	0
1969456876	https://doi.org/10.1088/2040-8978/13/4/044010	6	35.42	Journal of Optics	0	0	0	0
2093457236	https://doi.org/10.3402/jev.v1i0.19179	118	35.42	Journal of extracellular vesicles	0	0	0	0
1972332774	https://doi.org/10.1088/1367-2630/14/6/063012	6	35.42	New Journal of Physics	0	0	0	0
1995386624	https://doi.org/10.1063/1.4811704	2	35.42	Applied Physics Letters	0	0	0	0
2059927947	https://doi.org/10.1063/1.4799787	300	35.42	Biomicrofluidics	0	0	0	0
1934325756	https://doi.org/10.1063/1.4931981	6	35.42	Journal of Applied Physics	0	0	0	0
2488440257	https://doi.org/10.1063/1.4959901	24	35.42	Journal of Chemical Physics	0	0	0	0
2259038669	https://doi.org/10.3390/app6020040	10	35.42	Applied Sciences	0	0	0	0
2914343938	https://doi.org/10.18287/jbpe18.04.030303	5	35.42	Journal of biomedical photonics & engineering	0	0	0	0
2973819662	https://doi.org/10.3390/mi10090619	42	35.42	Micromachines	0	0	0	0
3092971236	https://doi.org/10.3390/biom10101448	6	35.42	Biomolecules	0	0	0	0
2997926879	https://doi.org/10.1364/oe.381362	4	35.42	Optics Express	0	0	0	0
3206460360	https://doi.org/10.3390/mi12101265	2	35.42	Micromachines	0	0	0	0
3133720372	https://doi.org/10.3390/mi12030271	3	35.42	Micromachines	0	0	0	0
3100544391	https://doi.org/10.1364/oe.410324	1	35.42	Optics Express	0	0	0	0
2938776882	https://doi.org/10.3389/fchem.2019.00237	5	35.42	Frontiers in Chemistry	0	0	1	0
2759105589	https://doi.org/10.1063/1.4991471	10	35.42	Applied Physics Letters	0	1	0	0
2756184864	https://doi.org/10.1038/s41598-017-11912-8	2	35.42	Scientific Reports	0	1	0	0
2947988968	https://doi.org/10.1063/1.5098390	4	35.42	Journal of Chemical Physics	0	1	0	0
1966746696	https://doi.org/10.1098/rstb.2013.0003	63	35.42	Philosophical Transactions of the Royal Society B	1	0	0	0
3133497491	https://doi.org/10.3390/cells10030552	1	35.42	Cells	1	0	0	0
2111025880	https://doi.org/10.1117/1.3327280	19	37.5	Journal of Biomedical Optics	0	0	0	0
1995937513	https://doi.org/10.1122/1.3606593	39	37.5	Journal of Rheology	0	0	0	0
1813570484	https://doi.org/10.1103/physreve.83.021911	21	37.5	Physical Review E	0	0	0	0
1985118595	https://doi.org/10.4236/opj.2012.24036	0	37.5	Optics and Photonics Journal	0	0	0	0
2063513927	https://doi.org/10.4236/opj.2012.24039	1	37.5	Optics and Photonics Journal	0	0	0	0
2089585516	https://doi.org/10.1088/1367-2630/16/1/013043	6	37.5	New Journal of Physics	0	0	0	0
2560295976	https://doi.org/10.3389/fphy.2016.00048	38	37.5	Frontiers of Physics in China	0	0	0	0
2898715134	https://doi.org/10.1360/n032018-00199	1	37.5	Zhongguo kexue	0	0	0	0
3081176885	https://doi.org/10.1103/physrevresearch.3.013113	0	37.5	arXiv: Quantum Physics	0	0	0	0
3034910491	https://doi.org/10.1364/oe.398641	3	37.5	Optics Express	0	0	0	0
3000631243	https://doi.org/10.1364/ol.381563	6	37.5	Optics Letters	0	0	0	0
4205524746	https://doi.org/10.47372/ejua-ba.2021.4.122	0	37.5	Ù…Ø¬Ù„Ù‘Ø© Ø¬Ø§Ù…Ø¹Ø© Ø¹Ø¯Ù† Ù„Ù„Ø¹Ù„ÙˆÙ… Ø§Ù„Ø£Ø³Ø§Ø³ÙŠÙ‘Ø© ÙˆØ§Ù„ØªÙ‘Ø·Ø¨ÙŠÙ‚ÙŠÙ‘Ø©	0	0	0	0
3198804878	https://doi.org/10.3389/fcell.2021.706126	1	37.5	Frontiers in Cell and Developmental Biology	0	0	0	0
3194367839	https://doi.org/10.1364/oe.435643	0	37.5	Optics Express	0	0	0	0
3172803403	https://doi.org/10.20535/2523-4455.mea.215524	0	37.5	ÐœÑ–ÐºÑ€Ð¾ÑÐ¸ÑÑ‚ÐµÐ¼Ð¸, ÐµÐ»ÐµÐºÑ‚Ñ€Ð¾Ð½Ñ–ÐºÐ° Ñ‚Ð° Ð°ÐºÑƒÑÑ‚Ð¸ÐºÐ°	0	0	0	0
3127124924	https://doi.org/10.1103/physrevresearch.3.013113	2	37.5	Physical review research	0	0	0	0
2064558839	https://doi.org/10.1063/1.3589856	19	37.5	Review of Scientific Instruments	0	1	0	0
2044611299	https://doi.org/10.1063/1.4754617	3	37.5	Applied Physics Letters	0	1	0	0
2511597671	https://doi.org/10.1088/2050-6120/4/3/035003	6	37.5	Methods and Applications in Fluorescence	0	1	0	0
2768242322	https://doi.org/10.1103/physrevlett.120.163201	88	37.5	Physical Review Letters	0	1	0	0
3042465500	https://doi.org/10.3390/app10144928	1	37.5	Applied Sciences	0	1	0	0
3104059235	https://doi.org/10.3389/fphy.2020.578662	9	37.5	Frontiers of Physics in China	0	1	1	0
2598213262	https://doi.org/10.1093/abbs/gmx027	0	37.5	Acta Biochimica et Biophysica Sinica	1	0	0	0
2962979979	https://doi.org/10.1063/1.5103269	4	37.5	Biomicrofluidics	1	0	0	0
3197340567	https://doi.org/10.1007/s10867-021-09578-5	0	37.5	Journal of Biological Physics	1	0	0	0
3165049217	https://doi.org/10.1002/cm.21678	0	37.5	Cytoskeleton	1	0	0	0
2589189222	https://doi.org/10.3390/mi8020062	7	37.5	Micromachines	1	0	1	0
3104496638	https://doi.org/10.1088/1361-6633/ab6100	6	41.67	arXiv: Optics	0	0	0	0
3097684943	https://doi.org/10.3390/cryst10110977	3	41.67	Crystals	0	0	0	0
3201534158	https://doi.org/10.1364/oe.435923	0	41.67	Optics Express	0	0	0	0
1977766036	https://doi.org/10.1103/physreve.89.032720	75	41.67	Physical Review E	1	0	0	0
3133260535	https://doi.org/10.1016/j.bpj.2020.11.456	0	41.67	Biophysical Journal	1	0	0	0
2527396323	https://doi.org/10.1038/nphoton.2016.194	0	43.75	Nature Photonics	0	0	0	0
2768281618	https://doi.org/10.1063/1.5012782	3	43.75	Review of Scientific Instruments	0	0	0	0
2903395503	https://doi.org/10.1007/s00216-018-1448-1	15	43.75	Analytical and Bioanalytical Chemistry	0	0	0	0
3206175280	https://doi.org/10.3390/photonics8100434	0	43.75	Photonics	0	0	0	0
3102609092	https://doi.org/10.1103/physrevx.7.041022	8	45.83	Physical Review X	0	0	0	0
2737546408	https://doi.org/10.1103/physrevx.7.041022	6	45.83	arXiv: Optics	0	0	0	0
3092106628	https://doi.org/10.1364/oe.408665	0	50	Optics Express	0	0	0	0
3211338984	https://doi.org/10.1364/oe.443686	0	50	Optics Express	0	0	0	0
3208138375	https://doi.org/10.1364/oe.441689	0	50	Optics Express	0	0	0	0
4225479036	https://doi.org/10.1364/oe.441689	0	50	Optics Express	0	0	0	0
4225986234	https://doi.org/10.1364/oe.442326	0	50	Optics Express	0	0	0	0
3207938929	https://doi.org/10.1364/oe.437725	1	50	Optics Express	0	0	0	0
3172548519	https://doi.org/10.1364/oe.426231	2	50	Optics Express	0	0	0	0
3166274617	https://doi.org/10.1038/s41467-021-23734-4	0	50	Nature Communications	0	0	0	0
2858846998	https://doi.org/10.1364/oe.26.019115	7	54.17	Optics Express	0	0	0	0
2795877228	https://doi.org/10.1364/oe.26.009840	2	54.17	Optics Express	0	0	0	0
2993281200	https://doi.org/10.1364/oe.382288	7	54.17	Optics Express	0	0	0	0
2993848506	https://doi.org/10.1364/oe.381969	5	54.17	Optics Express	0	0	0	0
4243791413	https://doi.org/10.1364/oe.27.037975	0	54.17	Optics Express	0	0	0	0
2994543521	https://doi.org/10.1364/oe.27.038019	2	54.17	arXiv: Optics	0	0	0	0
2987274680	https://doi.org/10.1364/oe.27.033967	2	54.17	Optics Express	0	0	0	0
2981072653	https://doi.org/10.1364/oe.27.031273	9	54.17	Optics Express	0	0	0	0
2978022955	https://doi.org/10.1364/oe.27.029759	3	54.17	Optics Express	0	0	0	0
2978699440	https://doi.org/10.1364/oe.27.029730	6	54.17	Optics Express	0	0	0	0
2914426799	https://doi.org/10.1364/oe.27.004858	10	54.17	Optics Express	0	0	0	0
3095526063	https://doi.org/10.1364/oe.409078	0	54.17	Optics Express	0	0	0	0
3081203010	https://doi.org/10.1364/oe.401662	3	54.17	Optics Express	0	0	0	0
3049539315	https://doi.org/10.1364/oe.400636	3	54.17	Optics Express	0	0	0	0
3012467522	https://doi.org/10.1364/oe.389980	5	54.17	Optics Express	0	0	0	0
3010962855	https://doi.org/10.1364/oe.389973	4	54.17	Optics Express	0	0	0	0
3016432297	https://doi.org/10.1364/oe.390985	10	54.17	Optics Express	0	0	0	0
3010137560	https://doi.org/10.1364/oe.387483	1	54.17	Optics Express	0	0	0	0
3008165510	https://doi.org/10.1364/oe.388810	6	54.17	Optics Express	0	0	0	0
3196700450	https://doi.org/10.1364/oe.439143	0	54.17	Optics Express	0	0	0	0
3210039075	https://doi.org/10.1364/oe.440714	0	54.17	Optics Express	0	0	0	0
3210166587	https://doi.org/10.1364/oe.440866	0	54.17	Optics Express	0	0	0	0
4226251459	https://doi.org/10.1364/oe.440866	0	54.17	Optics Express	0	0	0	0
3152805309	https://doi.org/10.1364/oe.420364	0	54.17	Optics Express	0	0	0	0
3123292129	https://doi.org/10.1364/oe.416553	0	54.17	Optics Express	0	0	0	0
3110815011	https://doi.org/10.1364/oe.411118	1	54.17	Optics Express	0	0	0	0
3184146274	https://doi.org/10.1364/oe.430465	0	54.17	Optics Express	0	0	1	0
3092017651	https://doi.org/10.1364/oe.404969	1	54.17	Optics Express	0	1	0	0
3081945462	https://doi.org/10.1364/oe.409078	0	54.17	arXiv: Optics	0	1	0	0
3137507129	https://doi.org/10.1364/oe.420288	3	54.17	Optics Express	1	0	0	0
2767185672	https://doi.org/10.1021/acs.nanolett.7b04283	88	56.25	Nano Letters	0	0	0	0
3101203129	https://doi.org/10.1038/s41467-020-19703-y	6	56.25	Nature Communications	0	0	0	0
2508695140	https://doi.org/10.1364/oe.24.019497	0	58.33	Optics Express	0	0	0	0
3039455532	https://doi.org/10.1098/rsif.2020.0077	9	58.33	Journal of the Royal Society Interface	0	0	0	0
3131042053	https://doi.org/10.1038/s41467-021-21373-3	10	58.33	Nature Communications	0	0	0	0
3098313728	https://doi.org/10.1119/1.4939516	28	58.33	American Journal of Physics	1	0	0	0
3202762897	https://doi.org/10.1364/oe.440173	1	62.5	Optics Express	0	0	0	0
2806404031	https://doi.org/10.1021/acsnano.8b01844	39	62.5	ACS Nano	1	0	1	0
3193135010	https://doi.org/10.1515/nanoph-2021-0270	1	66.67	Nanophotonics	0	0	0	0
3045136141	https://doi.org/10.1103/physrevresearch.2.033136	4	66.67	Physical review research	0	1	0	0
3099953509	https://doi.org/10.1103/physrevresearch.2.033136	0	66.67	arXiv: Soft Condensed Matter	0	1	0	0
3160354590	https://doi.org/10.1038/s41467-021-23249-y	5	70.83	Nature Communications	0	0	0	0
2590076854	https://doi.org/10.1073/pnas.1608697114	2	70.83	Proceedings of the National Academy of Sciences of the United States of America	0	1	0	0
3096612537	https://doi.org/10.1038/s41598-020-74759-6	0	70.83	Scientific Reports	0	1	0	0
1894009056	https://doi.org/10.1371/journal.pone.0142277	5	70.83	PLOS ONE	1	0	1	1
2990227085	https://doi.org/10.1364/oe.27.036221	3	75	Optics Express	0	0	0	0
3082659838	https://doi.org/10.1007/s00348-020-03031-4	6	75	Experiments in Fluids	0	0	0	0
3122618996	https://doi.org/10.1073/pnas.2026827118	3	75	Proceedings of the National Academy of Sciences of the United States of America	0	0	0	0
3125076063	https://doi.org/10.1038/s41467-020-20592-4	2	75	Nature Communications	0	0	0	0
1977998168	https://doi.org/10.1093/nar/gkq597	47	75	Nucleic Acids Research	0	0	0	1
4206011805	https://doi.org/10.1371/journal.pone.0262028	0	79.17	PLOS ONE	0	0	0	1
2897952682	https://doi.org/10.1038/s41467-018-06397-6	17	79.17	Nature Communications	0	1	0	0
